# Supplementary material for: Evidence of indirect symbiont conferred protection against the predatory lady beetle Harmonia axyridis in the pea aphid
Source: BMC Ecol. 2017 Jul 11;17:26. doi: 10.1186/s12898-017-0136-x (PMC5504669; doi:10.1186/s12898-017-0136-x)
Supplement: Supplementary file 1 — Additional file 1: Data S1. Raw experimental data. [file 12898_2017_136_MOESM1_ESM.txt]

Aphid Type	Individual Type #	Hatch Date	Pupa Date	Adult Date	Death Date	larval weight day 8	Pupa Weight w/ Plate	Plate Weight	pupal weight	Adult Weight	Sex	Standardized adult weight (by sex)	standardized larval weight by sex	standardized pupal weight by sex	Adult= 1 died before adulthood = 0	Pupa =1 died before pupa = 0	days til death	days til pupation	days til emergence	Pupation survival day	days as pupa	survivor day
U	U26	7.19	8.04	8.09		0.013	5.864	5.86	0.004	0.015	F	-0.3125	0	-1.273381295	1	1		17	22	17	6	22
O	O23	7.19	8.03	8.06		0.009	5.875	5.87	0.005	0.014	F	-0.625	-1.212121212	-1.201438849	1	1		16	19	16	4	19
U	U37	7.19	8.04	8.09		0.007	5.838	5.833	0.005	0.014	F	-0.625	-1.818181818	-1.201438849	1	1		17	22	17	6	22
U	U50	7.2	8.04	8.09		0.015	12.414	12.408	0.006	0.016	F	0	0.606060606	-1.129496403	1	1		16	21	16	6	21
O	O58	7.2	8.03	8.07		0.015	12.414	12.408	0.006	0.017	F	0.3125	0.606060606	-1.129496403	1	1		15	19	15	5	19
O	O13	7.18	8.03	8.06		0.013	5.961	5.953	0.008	0.017	F	0.3125	0	-0.985611511	1	1		17	20	17	4	20
T	T60	7.2	8.01	8.06		0.013	16.159	16.15	0.009	0.018	F	0.625	0	-0.913669065	1	1		13	18	13	6	18
U	U40	7.19	8.01	8.06		0.011	5.869	5.858	0.011	0.011	F	-1.5625	-0.606060606	-0.769784173	1	1		14	19	14	6	19
T	T18	7.18	7.3	8.04		0.016	5.973	5.962	0.011	0.015	F	-0.3125	0.909090909	-0.769784173	1	1		13	18	13	6	18
T	T26	7.19	8.01	8.06		0.013	5.872	5.859	0.013	0.013	F	-0.9375	0	-0.625899281	1	1		14	19	14	6	19
U	U22	7.19	8.01	8.05		0.019	5.871	5.858	0.013	0.014	F	-0.625	1.818181818	-0.625899281	1	1		14	18	14	5	18
O	O21	7.18	8.03	8.06		0.016	5.962	5.949	0.013	0.017	F	0.3125	0.909090909	-0.625899281	1	1		17	20	17	4	20
O	O55	7.2	8.04	8.08		0.014	12.441	12.427	0.014	0.017	F	0.3125	0.303030303	-0.553956835	1	1		16	20	16	5	20
R	R25	7.19	8.01	8.06		0.014	5.827	5.813	0.014	0.017	F	0.3125	0.303030303	-0.553956835	1	1		14	19	14	6	19
T	T68	7.21	8.01	8.06		0.017	13.639	13.625	0.014	0.018	F	0.625	1.212121212	-0.553956835	1	1		12	17	12	6	17
R	R12	7.18	7.3	8.04		0.017	5.853	5.838	0.015	0.012	F	-1.25	1.212121212	-0.482014388	1	1		13	18	13	6	18
T	T32	7.19	7.31	8.05		0.01	5.835	5.82	0.015	0.012	F	-1.25	-0.909090909	-0.482014388	1	1		13	18	13	6	18
O	O9	7.18	8.04	8.08		0.01	5.957	5.941	0.016	0.015	F	-0.3125	-0.909090909	-0.410071942	1	1		18	22	18	5	22
O	O22	7.18	8.01	8.05		0.014	5.843	5.827	0.016	0.016	F	0	0.303030303	-0.410071942	1	1		15	19	15	5	19
O	O69	7.2	8.01	8.06		0.016	15.692	15.676	0.016	0.017	F	0.3125	0.909090909	-0.410071942	1	1		13	18	13	6	18
O	O64	7.2	8.01	8.06		0.014	12.518	12.502	0.016	0.02	F	1.25	0.303030303	-0.410071942	1	1		13	18	13	6	18
U	U34	7.19	8.04	8.08		0.012	5.884	5.867	0.017	0.012	F	-1.25	-0.303030303	-0.338129496	1	1		17	21	17	5	21
O	O24	7.19	8.01	8.06		0.014	5.838	5.821	0.017	0.016	F	0	0.303030303	-0.338129496	1	1		14	19	14	6	19
T	T28	7.19	8.01	8.06		0.013	5.864	5.847	0.017	0.016	F	0	0	-0.338129496	1	1		14	19	14	6	19
U	U28	7.19	8.08	8.09		0.01	5.886	5.869	0.017	0.025	F	2.8125	-0.909090909	-0.338129496	1	1		21	22	21	2	22
R	R46	7.2	8.04	8.09		0.014	5.866	5.848	0.018	0.013	F	-0.9375	0.303030303	-0.26618705	1	1		16	21	16	6	21
U	U16	7.18	8.04	8.08		0.018	5.955	5.937	0.018	0.014	F	-0.625	1.515151515	-0.26618705	1	1		18	22	18	5	22
U	U42	7.19	8.04	8.08		0.013	5.843	5.825	0.018	0.014	F	-0.625	0	-0.26618705	1	1		17	21	17	5	21
R	R79	7.22	8.06	8.11		0.008	12.445	12.427	0.018	0.015	F	-0.3125	-1.515151515	-0.26618705	1	1		16	21	16	6	21
O	O73	7.21	8.01	8.06		0.01	13.926	13.908	0.018	0.019	F	0.9375	-0.909090909	-0.26618705	1	1		12	17	12	6	17
O	O50	7.2	8.04	8.08		0.007	5.875	5.856	0.019	0.013	F	-0.9375	-1.818181818	-0.194244604	1	1		16	20	16	5	20
U	U2	7.16	7.26	8.01		0.014	5.968	5.949	0.019	0.013	F	-0.9375	0.303030303	-0.194244604	1	1		11	17	11	7	17
U	U73	7.21	8.08	8.12		0.012	12.389	12.37	0.019	0.014	F	-0.625	-0.303030303	-0.194244604	1	1		19	23	19	5	23
T	T40	7.19	8.01	8.06		0.014	5.873	5.854	0.019	0.014	F	-0.625	0.303030303	-0.194244604	1	1		14	19	14	6	19
O	O48	7.2	8.03	8.06		0.01	5.882	5.863	0.019	0.015	F	-0.3125	-0.909090909	-0.194244604	1	1		15	18	15	4	18
U	U18	7.18	8.04	8.08		0.013	5.877	5.858	0.019	0.015	F	-0.3125	0	-0.194244604	1	1		18	22	18	5	22
O	O53	7.2	8.04	8.08		0.005	5.876	5.857	0.019	0.016	F	0	-2.424242424	-0.194244604	1	1		16	20	16	5	20
U	U63	7.2	8.06	8.01		0.015	12.56	12.54	0.02	0.009	F	-2.1875	0.606060606	-0.122302158	1	1		18	13	18	7	13
O	O38	7.19	8.03	8.07		0.008	5.88	5.86	0.02	0.016	F	0	-1.515151515	-0.122302158	1	1		16	20	16	5	20
U	U75	7.21	8.06	8.11		0.013	12.51	12.49	0.02	0.016	F	0	0	-0.122302158	1	1		17	22	17	6	22
R	R35	7.19	8.01	8.06		0.014	5.84	5.82	0.02	0.016	F	0	0.303030303	-0.122302158	1	1		14	19	14	6	19
U	U27	7.19	8.04	8.08		0.014	5.882	5.862	0.02	0.017	F	0.3125	0.303030303	-0.122302158	1	1		17	21	17	5	21
T	T39	7.19	8.01	8.06		0.013	5.879	5.859	0.02	0.017	F	0.3125	0	-0.122302158	1	1		14	19	14	6	19
T	T50	7.2	8.04	8.09		0.009	5.826	5.806	0.02	0.017	F	0.3125	-1.212121212	-0.122302158	1	1		16	21	16	6	21
O	O74	7.21	8.06	8.11		0.01	12.491	12.471	0.02	0.018	F	0.625	-0.909090909	-0.122302158	1	1		17	22	17	6	22
T	T49	7.2	8.04	8.08		0.012	5.874	5.854	0.02	0.02	F	1.25	-0.303030303	-0.122302158	1	1		16	20	16	5	20
T	T78	7.22	8.04	8.07		0.017	12.49	12.47	0.02	0.021	F	1.5625	1.212121212	-0.122302158	1	1		14	17	14	4	17
T	T62	7.2	8.04	8.07		0.015	15.986	15.966	0.02	0.022	F	1.875	0.606060606	-0.122302158	1	1		16	19	16	4	19
U	U6	7.17	8.01	8.06		0.014	5.942	5.921	0.021	0.015	F	-0.3125	0.303030303	-0.050359712	1	1		16	21	16	6	21
R	R38	7.19	8.03	8.07		0.015	5.858	5.837	0.021	0.015	F	-0.3125	0.606060606	-0.050359712	1	1		16	20	16	5	20
T	T44	7.2	8.03	8.07		0.008	5.865	5.844	0.021	0.017	F	0.3125	-1.515151515	-0.050359712	1	1		15	19	15	5	19
O	O30	7.19	8.01	8.06		0.021	5.88	5.859	0.021	0.018	F	0.625	2.424242424	-0.050359712	1	1		14	19	14	6	19
O	O40	7.19	8.03	8.06		0.01	5.88	5.859	0.021	0.018	F	0.625	-0.909090909	-0.050359712	1	1		16	19	16	4	19
R	R66	7.2	8.04	8.09		0.011	12.509	12.487	0.022	0.014	F	-0.625	-0.606060606	0.021582734	1	1		16	21	16	6	21
U	U70	7.21	8.08	8.12		0.008	12.412	12.39	0.022	0.016	F	0	-1.515151515	0.021582734	1	1		19	23	19	5	23
R	R30	7.19	8.01	8.06		0.014	5.884	5.862	0.022	0.016	F	0	0.303030303	0.021582734	1	1		14	19	14	6	19
O	O36	7.19	8.03	8.07		0.013	5.845	5.823	0.022	0.017	F	0.3125	0	0.021582734	1	1		16	20	16	5	20
U	U71	7.21	8.08	8.12		0.009	12.412	12.39	0.022	0.019	F	0.9375	-1.212121212	0.021582734	1	1		19	23	19	5	23
R	R80	7.22	8.07	8.12		0.011	12.432	12.41	0.022	0.019	F	0.9375	-0.606060606	0.021582734	1	1			22		6	22
O	O76	7.21	8.07	8.11		0.01	12.514	12.492	0.022	0.02	F	1.25	-0.909090909	0.021582734	1	1		18	22	18	5	22
T	T29	7.19	8.14	8.08		0.008	5.872	5.85	0.022	0.02	F	1.25	-1.515151515	0.021582734	1	1		17	21	27	-5	21
T	T19	7.18	7.29	8.03		0.018	6.086	6.063	0.023	0.015	F	-0.3125	1.515151515	0.09352518	1	1		12	17	12	6	17
O	O29	7.19	8.03	8.07		0.012	5.882	5.859	0.023	0.018	F	0.625	-0.303030303	0.09352518	1	1		16	20	16	5	20
R	R60	7.2	8.03	8.07		0.017	15.642	15.619	0.023	0.02	F	1.25	1.212121212	0.09352518	1	1		15	19	15	5	19
O	O56	7.2	8.01	8.06		0.016	12.491	12.468	0.023	0.025	F	2.8125	0.909090909	0.09352518	1	1		13	18	13	6	18
R	R34	7.19	8.03	8.07		0.012	5.828	5.804	0.024	0.014	F	-0.625	-0.303030303	0.165467626	1	1		16	20	16	5	20
T	T79	7.22	8.06	8.11		0.008	12.481	12.456	0.025	0.018	F	0.625	-1.515151515	0.237410072	1	1		16	21	16	6	21
T	T23	7.19	8.03	8.07		0.009	5.837	5.812	0.025	0.019	F	0.9375	-1.212121212	0.237410072	1	1		16	20	16	5	20
T	T77	7.21	8.04	8.08		0.013	12.473	12.448	0.025	0.024	F	2.5	0	0.237410072	1	1		15	19	15	5	19
T	T46	7.2	8.04	8.07		0.009	5.869	5.844	0.025	0.025	F	2.8125	-1.212121212	0.237410072	1	1		16	19	16	4	19
T	T70	7.21	8.04	8.09		0.009	12.396	12.37	0.026	0.016	F	0	-1.212121212	0.309352518	1	1		15	20	15	6	20
T	T63	7.2	8.03	8.07		0.015	15.267	15.229	0.038	0.015	F	-0.3125	0.606060606	1.172661871	1	1		15	19	15	5	19
U	U1	7.16	7.26	7.31		0.015	6.132	6.092	0.04	0.014	F	-0.625	0.606060606	1.316546763	1	1		11	16	11	6	16
U	U43	7.19	7.31	8.04		0.018	5.886	5.841	0.045	0.012	F	-1.25	1.515151515	1.676258993	1	1		13	17	13	5	17
R	R75	7.21	8.06	8.11		0.017	12.483	12.427	0.056	0.014	F	-0.625	1.212121212	2.467625899	1	1		17	22	17	6	22
R	R54	7.2	8.03	8.07		0.017	12.577	12.5	0.077	0.018	F	0.625	1.212121212	3.978417266	1	1		15	19	15	5	19
U	U3	7.16	7.26	7.31		0.02	5.988	5.909	0.079	0.019	F	0.9375	2.121212121	4.122302158	1	1		11	16	11	6	16
U	U35	7.19	8.04	8.08		0.015	5.923	5.843	0.08	0.012	F	-1.25	0.606060606	4.194244604	1	1		17	21	17	5	21
U	U69	7.21	8.06	8.11		0.016	12.449			0.011	F	-1.5625	0.909090909		1	1		17	22	17	6	22
O	O12	7.18	8.01	8.05		0.014	5.939			0.013	F	-0.9375	0.303030303		1	1		15	19	15	5	19
U	U64	7.2	8.07	8.11		0.013	12.391	12.44		0.015	F	-0.3125	0		1	1		19	23	19	5	23
R	R55	7.2	8.04	8.08		0.018	12.806	12.474		0.018	F	0.625	1.515151515		1	1		16	20	16	5	20
T	T3	7.16	7.26	7.3		0.014	6.105	5.932		0.02	F	1.25	0.303030303		1	1		11	16	11	5	16
T	T15	7.18	7.31	8.04		0.016	5.958	5.95	0.008	0.013	M	-0.833333333	1	-1	1	1		14	18	14	5	18
U	U67	7.2	8.06	8.09		0.013	12.552	12.544	0.008	0.014	M	-0.416666667	0	-1	1	1		18	21	18	4	21
O	O49	7.2	8.02	8.06		0.008	5.886	5.878	0.008	0.015	M	0	-1.666666667	-1	1	1		14	18	14	5	18
R	R78	7.22	8.04	8.09		0.013	12.454	12.446	0.008	0.015	M	0	0	-1	1	1		14	19	14	6	19
U	U61	7.2	8.06	8.09		0.011	12.44	12.432	0.008	0.016	M	0.416666667	-0.666666667	-1	1	1		18	21	18	4	21
U	U13	7.18	8.04	8.09		0.013	5.866	5.857	0.009	0.012	M	-1.25	0	-0.908256881	1	1		18	23	18	6	23
R	R64	7.2	8.01	8.06		0.017	16.079	16.069	0.01	0.011	M	-1.666666667	1.333333333	-0.816513761	1	1		13	18	13	6	18
T	T72	7.21	8.04	8.09		0.011	12.489	12.479	0.01	0.018	M	1.25	-0.666666667	-0.816513761	1	1		15	20	15	6	20
T	T41	7.19	7.3	8.04		0.014	5.828	5.817	0.011	0.012	M	-1.25	0.333333333	-0.724770642	1	1		12	17	12	6	17
T	T11	7.18	7.3	8.04		0.015	5.845	5.834	0.011	0.013	M	-0.833333333	0.666666667	-0.724770642	1	1		13	18	13	6	18
U	U68	7.2	8.06	8.11		0.011	12.6	12.589	0.011	0.016	M	0.416666667	-0.666666667	-0.724770642	1	1		18	23	18	6	23
O	O33	7.19	8.04	8.08		0.011	5.859	5.848	0.011	0.017	M	0.833333333	-0.666666667	-0.724770642	1	1		17	21	17	5	21
T	T10	7.18	7.3	8.04		0.012	5.864	5.852	0.012	0.009	M	-2.5	-0.333333333	-0.633027523	1	1		13	18	13	6	18
O	O17	7.18	8.04	8.08		0.008	5.948	5.936	0.012	0.011	M	-1.666666667	-1.666666667	-0.633027523	1	1		18	22	18	5	22
U	U57	7.2	8.07	8.12		0.007	16.102	16.09	0.012	0.011	M	-1.666666667	-2	-0.633027523	1	1		19	24	19	6	24
T	T53	7.2	8.04	8.08		0.01	12.605	12.593	0.012	0.017	M	0.833333333	-1	-0.633027523	1	1		16	20	16	5	20
T	T71	7.21	8.04	8.08		0.014	12.519	12.507	0.012	0.02	M	2.083333333	0.333333333	-0.633027523	1	1		15	19	15	5	19
T	T16	7.18	7.31	8.04		0.016	5.966	5.953	0.013	0.011	M	-1.666666667	1	-0.541284404	1	1		14	18	14	5	18
R	R57	7.2	7.31	8.05		0.018	12.547	12.534	0.013	0.013	M	-0.833333333	1.666666667	-0.541284404	1	1		12	17	12	6	17
R	R77	7.21	8.04	8.08		0.014	12.384	12.371	0.013	0.013	M	-0.833333333	0.333333333	-0.541284404	1	1		15	19	15	5	19
T	T13	7.18	7.29	8.03		0.016	5.869	5.856	0.013	0.013	M	-0.833333333	1	-0.541284404	1	1		12	17	12	6	17
T	T37	7.19	8.04	8.08		0.008	5.87	5.857	0.013	0.017	M	0.833333333	-1.666666667	-0.541284404	1	1		17	21	17	5	21
T	T55	7.2	8.04	8.08		0.008	12.556	12.543	0.013	0.017	M	0.833333333	-1.666666667	-0.541284404	1	1		16	20	16	5	20
T	T75	7.21	8.04	8.09		0.011	12.41	12.397	0.013	0.019	M	1.666666667	-0.666666667	-0.541284404	1	1		15	20	15	6	20
T	T66	7.2	8.04	8.08		0.01	15.309	15.296	0.013	0.021	M	2.5	-1	-0.541284404	1	1		16	20	16	5	20
U	U10	7.18	8.04	8.07		0.014	6.083	6.069	0.014	0.012	M	-1.25	0.333333333	-0.449541284	1	1		18	21	18	4	21
T	T21	7.18	7.29	8.03		0.013	5.957	5.943	0.014	0.013	M	-0.833333333	0	-0.449541284	1	1		12	17	12	6	17
U	U17	7.18	8.04	8.07		0.013	5.877	5.863	0.014	0.014	M	-0.416666667	0	-0.449541284	1	1		18	21	18	4	21
R	R31	7.19	8.01	8.06		0.013	5.837	5.822	0.015	0.011	M	-1.666666667	0	-0.357798165	1	1		14	19	14	6	19
U	U30	7.19	8.01	8.06		0.015	5.83	5.815	0.015	0.014	M	-0.416666667	0.666666667	-0.357798165	1	1		14	19	14	6	19
O	O6	7.18	8.03	8.06		0.011	5.872	5.857	0.015	0.015	M	0	-0.666666667	-0.357798165	1	1		17	20	17	4	20
U	U31	7.19	8.04	8.09		0.009	5.876	5.861	0.015	0.015	M	0	-1.333333333	-0.357798165	1	1		17	22	17	6	22
U	U7	7.18	8.04	8.07		0.017	5.961	5.946	0.015	0.016	M	0.416666667	1.333333333	-0.357798165	1	1		18	21	18	4	21
R	R9	7.18	7.29	8.03		0.02	6.138	6.123	0.015	0.016	M	0.416666667	2.333333333	-0.357798165	1	1		12	17	12	6	17
T	T52	7.2	8.04	8.07		0.012	12.438	12.423	0.015	0.016	M	0.416666667	-0.333333333	-0.357798165	1	1		16	19	16	4	19
O	O31	7.19	8.01	8.06		0.013	5.934	5.919	0.015	0.019	M	1.666666667	0	-0.357798165	1	1		14	19	14	6	19
T	T20	7.18	7.31	8.04		0.014	6.123	6.107	0.016	0.012	M	-1.25	0.333333333	-0.266055046	1	1		14	18	14	5	18
O	O19	7.18	8.03	8.07		0.009	5.955	5.939	0.016	0.014	M	-0.416666667	-1.333333333	-0.266055046	1	1		17	21	17	5	21
O	O61	7.2	8.01	8.06		0.016	12.486	12.47	0.016	0.017	M	0.833333333	1	-0.266055046	1	1		13	18	13	6	18
T	T9	7.18	7.3	8.04		0.017	5.947	5.93	0.017	0.011	M	-1.666666667	1.333333333	-0.174311927	1	1		13	18	13	6	18
O	O18	7.18	7.3	8.04		0.014	6.125	6.108	0.017	0.012	M	-1.25	0.333333333	-0.174311927	1	1		13	18	13	6	18
U	U46	7.2	8.06	8.1		0.006	5.829	5.812	0.017	0.012	M	-1.25	-2.333333333	-0.174311927	1	1		18	22	18	5	22
U	U24	7.19	8.04	8.08		0.014	5.877	5.86	0.017	0.013	M	-0.833333333	0.333333333	-0.174311927	1	1		17	21	17	5	21
O	O43	7.19	8.04	8.08		0.01	5.839	5.822	0.017	0.014	M	-0.416666667	-1	-0.174311927	1	1		17	21	17	5	21
U	U23	7.19	8.04	8.09		0.011	5.867	5.85	0.017	0.014	M	-0.416666667	-0.666666667	-0.174311927	1	1		17	22	17	6	22
O	O5	7.18	8.04	8.07		0.014	6.11	6.093	0.017	0.015	M	0	0.333333333	-0.174311927	1	1		18	21	18	4	21
R	R11	7.18	7.29	8.03		0.02	5.97	5.953	0.017	0.019	M	1.666666667	2.333333333	-0.174311927	1	1		12	17	12	6	17
O	O60	7.2	8.02	8.06		0.013	13.765	13.747	0.018	0.015	M	0	0	-0.082568807	1	1		14	18	14	5	18
O	O44	7.19	8.04	8.08		0.009	5.877	5.859	0.018	0.015	M	0	-1.333333333	-0.082568807	1	1		17	21	17	5	21
O	O15	7.18	8.01	8.06		0.015	5.821	5.803	0.018	0.016	M	0.416666667	0.666666667	-0.082568807	1	1		15	20	15	6	20
O	O45	7.19	8.01	8.06		0.007	5.879	5.861	0.018	0.018	M	1.25	-2	-0.082568807	1	1		14	19	14	6	19
R	R32	7.19	7.31	8.04		0.013	5.858	5.839	0.019	0.013	M	-0.833333333	0	0.009174312	1	1		13	17	13	5	17
T	T22	7.18	7.3	8.04		0.015	5.936	5.917	0.019	0.013	M	-0.833333333	0.666666667	0.009174312	1	1		13	18	13	6	18
O	O39	7.19	8.01	8.06		0.01	5.879	5.86	0.019	0.014	M	-0.416666667	-1	0.009174312	1	1		14	19	14	6	19
U	U39	7.19	8.04	8.08		0.017	5.879	5.86	0.019	0.014	M	-0.416666667	1.333333333	0.009174312	1	1		17	21	17	5	21
R	R41	7.19	8.03	8.07		0.015	5.879	5.86	0.019	0.014	M	-0.416666667	0.666666667	0.009174312	1	1		16	20	16	5	20
O	O34	7.19	7.3	8.04		0.022	5.881	5.862	0.019	0.015	M	0	3	0.009174312	1	1		12	17	12	6	17
O	O16	7.18	7.31	8.04		0.015	5.975	5.956	0.019	0.015	M	0	0.666666667	0.009174312	1	1		14	18	14	5	18
O	O32	7.19	8.04	8.08		0.011	5.835	5.816	0.019	0.016	M	0.416666667	-0.666666667	0.009174312	1	1		17	21	17	5	21
T	T31	7.19	8.01	8.06		0.013	5.865	5.846	0.019	0.016	M	0.416666667	0	0.009174312	1	1		14	19	14	6	19
O	O27	7.19	8.01	8.06		0.015	5.841	5.822	0.019	0.017	M	0.833333333	0.666666667	0.009174312	1	1		14	19	14	6	19
O	O41	7.19	8.01	8.06		0.02	5.87	5.851	0.019	0.017	M	0.833333333	2.333333333	0.009174312	1	1		14	19	14	6	19
R	R29	7.19	7.31	8.04		0.014	5.881	5.862	0.019	0.017	M	0.833333333	0.333333333	0.009174312	1	1		13	17	13	5	17
T	T38	7.19	8.03	8.07		0.011	5.837	5.818	0.019	0.017	M	0.833333333	-0.666666667	0.009174312	1	1		16	20	16	5	20
T	T34	7.19	8.01	8.06		0.012	5.881	5.862	0.019	0.019	M	1.666666667	-0.333333333	0.009174312	1	1		14	19	14	6	19
R	R15	7.18	7.3	8.04		0.015	5.86	5.84	0.02	0.013	M	-0.833333333	0.666666667	0.100917431	1	1		13	18	13	6	18
R	R14	7.18	8.04	8.09		0.015	5.82	5.8	0.02	0.014	M	-0.416666667	0.666666667	0.100917431	1	1		18	23	18	6	23
R	R65	7.2	8.04	8.08		0.015	12.401	12.381	0.02	0.014	M	-0.416666667	0.666666667	0.100917431	1	1		16	20	16	5	20
U	U48	7.2	8.06	8.1		0.005	5.876	5.856	0.02	0.015	M	0	-2.666666667	0.100917431	1	1		18	22	18	5	22
O	O52	7.2	7.31	8.04		0.013	5.824	5.804	0.02	0.016	M	0.416666667	0	0.100917431	1	1		12	16	12	5	16
O	O47	7.2	8.03	8.1		0.015	5.876	5.856	0.02	0.017	M	0.833333333	0.666666667	0.100917431	1	1		15	22	15	8	22
R	R53	7.2	8.03	8.07		0.015	12.493	12.473	0.02	0.017	M	0.833333333	0.666666667	0.100917431	1	1		15	19	15	5	19
T	T27	7.19	8.04	8.07		0.011	5.835	5.815	0.02	0.018	M	1.25	-0.666666667	0.100917431	1	1		17	20	17	4	20
R	R40	7.19	7.31	8.06		0.012	5.894	5.873	0.021	0.013	M	-0.833333333	-0.333333333	0.19266055	1	1		13	19	13	7	19
O	O25	7.19	8.03	8.06		0.016	5.87	5.849	0.021	0.018	M	1.25	1	0.19266055	1	1		16	19	16	4	19
T	T36	7.19	8.01	8.06		0.009	5.87	5.848	0.022	0.017	M	0.833333333	-1.333333333	0.28440367	1	1		14	19	14	6	19
R	R74	7.21	8.03	8.07		0.013	12.419	12.397	0.022	0.018	M	1.25	0	0.28440367	1	1		14	18	14	5	18
T	T64	7.2	8.03	8.07		0.012	15.368	15.345	0.023	0.016	M	0.416666667	-0.333333333	0.376146789	1	1		15	19	15	5	19
T	T51	7.2	8.03			0.01	5.882	5.857	0.025		M				1	1		15		15		
T	T45	7.2	8.03	8.07		0.01	5.881	5.855	0.026	0.013	M	-0.833333333	-1	0.651376147	1	1		15	19	15	5	19
R	R28	7.19	8.01	8.06		0.012	5.837	5.809	0.028	0.015	M	0	-0.333333333	0.834862385	1	1		14	19	14	6	19
O	O67	7.2	8.04	8.09		0.014	14.795	14.766	0.029	0.017	M	0.833333333	0.333333333	0.926605505	1	1		16	21	16	6	21
T	T12	7.18	8.04	8.09		0.012	5.894	5.864	0.03	0.014	M	-0.416666667	-0.333333333	1.018348624	1	1		18	23	18	6	23
R	R45	7.2	8.03	8.07		0.017	5.891	5.855	0.036	0.017	M	0.833333333	1.333333333	1.568807339	1	1		15	19	15	5	19
R	R44	7.19	8.04	8.08		0.013	5.894	5.853	0.041	0.014	M	-0.416666667	0	2.027522936	1	1		17	21	17	5	21
R	R49	7.2	8.04	8.08		0.012	5.898	5.855	0.043	0.015	M	0	-0.333333333	2.211009174	1	1		16	20	16	5	20
R	R8	7.18	7.29	8.03		0.019	6.012	5.961	0.051	0.019	M	1.666666667	2	2.944954128	1	1		12	17	12	6	17
T	T76	7.21	8.04	8.08		0.013	12.577	12.506	0.071	0.019	M	1.666666667	0	4.779816514	1	1		15	19	15	5	19
R	R67	7.2	8.04	8.07		0.015	12.544	12.469	0.075	0.017	M	0.833333333	0.666666667	5.146788991	1	1		16	19	16	4	19
R	R52	7.2	8.06	8.11		0.01	5.873			0.014	M	-0.416666667	-1		1	1		18	23	18	6	23
O	O35	7.19	8.03	8.07		0.011	5.833			0.015	M	0	-0.666666667		1	1		16	20	16	5	20
R	R73	7.21	8.04	8.09		0.014	12.489			0.015	M	0	0.333333333		1	1		15	20	15	6	20
R	R56	7.2	8.04	8.08		0.015	12.802	12.486		0.016	M	0.416666667	0.666666667		1	1		16	20	16	5	20
T	T1	7.16	7.26	7.3		0.016	6.2	6.1		0.016	M	0.416666667	1		1	1		11	16	11	5	16
T	T58	7.2	8.01	8.06		0.009	15.8	15.121		0.016	M	0.416666667	-1.333333333		1	1		13	18	13	6	18
T	T69	7.21	8.04	8.08		0.01	12.388			0.022	M	2.916666667	-1		1	1		15	19	15	5	19
R	R68	7.2	7.31	8.04		0.02	12.601	12.596	0.005	0.018					1	1		12	16	12	5	16
O	O66	7.2	7.31	8.04		0.015	12.556	12.55	0.006	0.015					1	1		12	16	12	5	16
R	R61	7.2	7.3	8.04		0.022	15.352	15.346	0.006	0.017					1	1		12	16	12	6	16
U	U66	7.2	8.06	8.09		0.012	12.433	12.424	0.009	0.015					1	1		18	21	18	4	21
O	O65	7.2	7.3	8.04		0.015	12.56	12.551	0.009	0.016					1	1		11	16	11	6	16
U	U59	7.2	7.26		7.26	0.012	14.119	14.11	0.009						0	1	7	7		7		7
U	U25	7.19	8.06	8.09		0.009	5.843	5.833	0.01	0.014					1	1		19	22	19	4	22
U	U41	7.19	8.04		8.04	0.013	5.869	5.858	0.011						0	1	17	17		17		17
U	U33	7.19	8.06		8.06	0.014	5.859	5.848	0.011						0	1	19	19		19		19
R	R10	7.18	7.31		7.31	0.017		5.932	0.012						0	1	14			14		14
T	T56	7.2	8.03	8.07		0.013	12.44	12.428	0.012	0.016					1	1		15	19	15	5	19
T	T57	7.2	8.03	8.07		0.009	15.632	15.62	0.012	0.018					1	1		15	19	15	5	19
O	O63	7.2	7.31	8.04		0.016	12.492	12.48	0.012	0.021					1	1		12	16	12	5	16
U	U8	7.18	8.04	8.09		0.012	5.953	5.94	0.013	0.009					1	1		18	23	18	6	23
U	U74	7.21	8.06	8.11		0.014	12.484	12.471	0.013	0.012					1	1		17	22	17	6	22
U	U58	7.2	8.04	8.11		0.011	16.012	15.999	0.013	0.013					1	1		16	23	16	8	23
O	O7	7.18	8.03	8.06		0.009	5.874	5.861	0.013	0.014					1	1		17	20	17	4	20
O	O79	7.22	8.04	8.08		0.014	12.453	12.44	0.013	0.016					1	1		14	18	14	5	18
T	T33	7.19	8.04			0.009	5.856	5.843	0.013							1						
O	O11	7.18	8.04	8.08		0.009	5.932	5.918	0.014	0.013					1	1		18	22	18	5	22
O	O62	7.2	8.03	8.06		0.01	12.485	12.471	0.014	0.016					1	1		15	18	15	4	18
O	O75	7.21	8.03	8.06		0.016	12.408	12.394	0.014	0.016					1	1		14	17	14	4	17
R	R51	7.2	8.04	8.09	8.04	0.009	5.864	5.849	0.015						1	1	16	16	21	16	6	16
R	R23	7.18	7.29	8.03		0.016	5.873	5.857	0.016	0.01					1	1		12	17	12	6	17
U	U14	7.18	8.01	8.06		0.013	5.84	5.824	0.016	0.013					1	1		15	20	15	6	20
T	T43	7.19	8.01	8.06		0.013	5.831	5.815	0.016	0.013					1	1		14	19	14	6	19
U	U44	7.19	8.07	8.12		0.008	5.874	5.858	0.016	0.014					1	1		20	25	20	6	25
R	R50	7.2	8.04	8.07		0.011	5.871	5.855	0.016	0.014					1	1		16	19	16	4	19
R	R26	7.19	8.06	8.11		0.013	5.872	5.855	0.017	0.012					1	1		19	24	19	6	24
O	O26	7.19	8.04	8.08		0.013	5.879	5.862	0.017	0.015					1	1		17	21	17	5	21
R	R18	7.18	7.31		7.31	0.016	5.944	5.927	0.017						0	1	14			14		14
O	O77	7.21	8.06		8.06	0.007	12.408	12.39	0.018						0	1	17	17		17		17
U	U32	7.19	8.04	8.09		0.011	5.875	5.857	0.018	0.016					1	1		17	22	17	6	22
O	O28	7.19	8.04	8.08		0.011	5.845	5.827	0.018	0.018					1	1		17	21	17	5	21
T	T2	7.16	7.3	8.04		0.015	5.943	5.924	0.019	0.01					1	1		15	21	15	6	21
R	R17	7.18	7.29	8.03		0.018	5.964	5.944	0.02	0.016					1	1		12	17	12	6	17
T	T8	7.18	7.27	8.02		0.019	6.099	6.079	0.02	0.018					1	1		10	16	10	7	16
O	O78	7.21	8.04	8.09		0.016	12.394	12.373	0.021	0.012					1	1		15	20	15	6	20
R	R63	7.2	8.07		8.07	0.01	14.873	14.85	0.023						0	1	19	19		19		19
R	R62	7.2	8.03	8.07		0.018	16.25	16.226	0.024	0.011					1	1		15	19	15	5	19
O	O59	7.2	8.03	8.07		0.01	12.539	12.498	0.041	0.018					1	1		15	19	15	5	19
R	R36	7.19	7.31	8.06		0.011	5.887	5.842	0.045	0.009					1	1		13	19	13	7	19
U	U51	7.2	7.26	8.09		0.013	12.578	12.499	0.079	0.016					1	1		7	21	7	15	21
U	U64.2	7.2	8.08	8.12		0.008	12.452	12.37	0.082	0.012					1	1		20	24	20	5	24
R	R2	7.16	7.26		7.26		6.123	6.038	0.085						0	1	11	11		11		11
R	R47	7.2	8.04	8.07		0.014	5.951	5.859	0.092	0.015					1	1		16	19	16	4	19
O	O1	7.17			7.23										0	0	7			7		7
O	O2	7.17			7.18										0	0	2			2		2
O	O3	7.17			7.19										0	0	3			3		3
O	O4	7.17			7.19										0	0	3			3		3
O	O8	7.18			7.22										0	0	5			5		5
O	O10	7.18			7.3	0.009									0	0	13			13		13
O	O14	7.18			7.26	0.011									0	0	9			9		9
O	O37	7.19			7.22										0	0	4			4		4
O	O42	7.19			8.06	0.005									0	0	19			19		19
O	O54	7.2			7.22										0	0	3			3		3
O	O57	7.2			7.24										0	0	5			5		5
O	O68	7.2			7.23										0	0	4			4		4
O	O70	7.21			7.24										0	0	4			4		4
O	O71	7.21			7.23										0	0	3			3		3
O	O72	7.21			7.22										0	0	2			2		2
O	O80	7.22			7.26										0	0	5			5		5
U	U5	7.17			7.28	0.01									0	0	12			12		12
U	U9	7.18			7.31	0.014									0	0	14			14		14
U	U11	7.18			8.01	0.013									0	0	15			15		15
U	U12	7.18			8.01	0.014									0	0	15			15		15
U	U19	7.18			7.27	0.014									0	0	10			10		10
U	U20	7.18			8.03	0.014									0	0	17			17		17
U	U21	7.18			7.24										0	0	7			7		7
U	U29	7.19			7.21										0	0	3			3		3
U	U36	7.19			8.06	0.011									0	0	19			19		19
U	U45	7.2			7.21										0	0	2			2		2
U	U47	7.2			7.3	0.006									0	0	11			11		11
U	U49	7.2			8.06	0.013									0	0	18			18		18
U	U52	7.2			7.26										0	0	7			7		7
U	U56	7.2			7.31	0.012									0	0	12			12		12
U	U60	7.2			7.26										0	0	7			7		7
U	U62	7.2			8.05	0.013									0	0	17			17		17
U	U65	7.2			7.31	0.012									0	0	12			12		12
U	U77	7.21			7.22										0	0	2			2		2
U	U78	7.22			7.23										0	0	2			2		2
R	R1	7.16			7.23										0	0	8			8		8
R	R19	7.18			7.2										0	0	3			3		3
R	R20	7.18			7.29	0.021									0	0	12			12		12
R	R21	7.18			7.3	0.015									0	0	13			13		13
R	R22	7.18			7.29	0.018									0	0	12			12		12
R	R24	7.19			8.06	0.012									0	0	19			19		19
R	R27	7.19			7.26										0	0	8			8		8
R	R3	7.16			7.19										0	0	4			4		4
R	R33	7.19			8.01	0.016									0	0	14			14		14
R	R37	7.19			7.23										0	0	5			5		5
R	R39	7.19			8.05	0.009									0	0	18			18		18
R	R4	7.17			7.18										0	0	2			2		2
R	R42	7.19			8.01	0.015									0	0	14			14		14
R	R43	7.19			7.27	0.011									0	0	9			9		9
R	R48	7.2			7.23										0	0	4			4		4
R	R5	7.17			7.2										0	0	4			4		4
R	R58	7.2			7.3	0.016									0	0	11			11		11
R	R59	7.2			7.3	0.02									0	0	11			11		11
R	R6	7.17			7.18										0	0	2			2		2
R	R69	7.2			7.23										0	0	4			4		4
R	R7	7.17			7.2										0	0	4			4		4
R	R70	7.21			8.06	0.016									0	0						17
R	R71	7.21			7.23										0	0	3			3		3
R	R72	7.21			8.09	0.01									0	0						20
R	R76	7.21			8.06	0.012									0	0	17			17		17
T	T14	7.18			7.3	0.015									0	0	13			13		13
T	T17	7.18			7.21										0	0	4			4		4
T	T30	7.19			7.2										0	0	2			2		2
T	T35	7.19			7.27	0.009									0	0	9			9		9
T	T47	7.2			7.22										0	0	3			3		3
T	T48	7.2			7.2										0	0	1			1		1
T	T5	7.17			7.19										0	0	3			3		3
T	T54	7.2			7.26										0	0	7			7		7
T	T59	7.2			7.26										0	0	7			7		7
T	T6	7.17			7.18										0	0	2			2		2
T	T61	7.2			8.02	0.007									0	0	14			14		14
T	T67	7.2			7.23										0	0	4			4		4
T	T7	7.17			7.18										0	0	2			2		2
T	T73	7.21			7.23										0	0	3			3		3
T	T74	7.21			7.22										0	0	2			2		2
U	U54	7.2		8.12		0.01				0.013					1	1			24			24
O	O51	7.2	8.04	8.09		0.011	5.862			0.014					1	1		16	21	16	6	21
U	U72	7.21		8.12		0.005				0.014					1	1			23			23
O	O20	7.18	8.01	8.06		0.016	5.971	5.803		0.015					1	1		15	20	15	6	20
T	T4	7.16	7.27	7.31		0.015		5.914		0.017					1	1		12	17	12	5	17
U	U80	7.22		8.12		0.004				0.018					1	1			22			22
U	U38	7.19	7.3		7.3	0.012									0	1	12	12		12		12
U	U15	7.18	7.31		7.31	0.013									0	1	14	14		14		14
U	U76	7.21	8.06		8.06	0.011									0	1	17	17		17		17
R	R16	7.18	7.28		7.28	0.017	5.857	5.914							0	1	11			11		11
T	T24	7.19	7.31		8.06	0.013	5.875								0	1	19			19		19
